# Supplementary material for: Visual Attention to Economic Information in Simulated Ophthalmic Deficits: A Remote Eye-Tracking Study
Source: J Eye Mov Res. 2025 Oct 2;18(5):50. doi: 10.3390/jemr18050050 (PMC12565663; doi:10.3390/jemr18050050)
Supplement: Supplementary file 1 [file jemr-18-00050-s001.zip]

Archive with 1 entries (1 files):
- jemr-3815087-supplementary.pdf
